# Supplementary material for: Stoichiometry of the Gene Products From the Tetrachloroethene Reductive Dehalogenase Operon pceABCT
Source: Front Microbiol. 2022 Feb 23;13:838026. doi: 10.3389/fmicb.2022.838026 (PMC8905343; doi:10.3389/fmicb.2022.838026)
Supplement: Supplementary file 2 [file Table_1.XLSX]

## Sheet: Supp Table 1
Supplementary Table 1. Quantitative PCR - parameters and raw data
Supplementary Table 1A. Primers used in this study				Inset. qPCR reaction melting curves
Primer name	Primer sequence (5'-3')	PCR product (bp)
Dre-rpoB-F	GGAAAATCCGTTCTTTATGACG	276
Dre-rpoB-R	TACCACATCATCGGACTTAACG
Dha-rpoB-F	GACGGGTCAAGACTTATGAAGC	296
Dha-rpoB-R	CTCATCATCAACAGCTTCTTCG
pceA-F	GACATCGCATCGCCAAAGTC	165
pceA-R	AATCCTCTGGCTGCAGAACC
pceAB-F	GGCCTGTAAACCCTGATGAAAG	191
pceAB-R	CCAGTGCCATCCAAATCAGC
pceB-F	ATCTGGCGGTATCTGAAAGG	126
pceB-R	GTATTCACGCTCCGAAAAGC
pceBC-F	AGGCACGGCACTTATTCCTG	245
pceBC-R	CCTCTTCTATTTTCCAACTCTGC
pceC-F	CTGAGGCTGTGAACAAAGGG	196
pceC-R	ACCACGACACTAACCAGCAG
pceCT-F	GTTGGCGAAATGAGGAGGTAAG	313
pceCT-R	AGGCTTGCTGAATCTCCTCTTC
pceT-F	TATTCAGCCCGATGCCTTAG	218
pceT-R	GAATATTTGCCTCCCGTTCC
Supplementary Table 1B. Quantitative PCR raw data
Strain	Sample	Sample name	rpoB			pceA			pceB			pceC			pceT
			Cq	Efficiency	R²	Cq	Efficiency	R²	Cq	Efficiency	R²	Cq	Efficiency	R²	Cq	Efficiency	R²
Dehalobacter restrictus strain PER-K23	H2-PCE routine (cDNA)	DreB1c	20.0052	0.825161	0.99996	9.38775	0.925828	0.99971	7.79213	0.858468	0.99976	11.994	0.958376	0.99987	11.5896	0.942422	0.99991
Dehalobacter restrictus strain PER-K23	H2-PCE routine (cDNA)	DreB1c	19.5805	0.775677	0.99983	9.21542	0.875309	0.99994	7.64996	0.853279	0.99968	11.799	0.950734	0.9999	11.5794	0.95605	0.99973
Dehalobacter restrictus strain PER-K23	H2-PCE routine (cDNA)	DreB2c	19.7528	0.813951	0.99995	9.22849	0.936075	0.99999	7.63143	0.869678	0.99965	11.8106	0.954345	0.99988	11.5487	0.950286	0.99986
Dehalobacter restrictus strain PER-K23	H2-PCE routine (cDNA)	DreB2c	19.9499	0.839449	0.99997	9.13925	0.820252	0.99997	7.79718	0.95116	0.99983	11.96	0.97401	0.99992	11.571	0.965772	0.99992
Dehalobacter restrictus strain PER-K23	H2-PCE routine (cDNA)	DreD1c	21.0924	0.795436	0.99997	11.1829	0.976882	0.99993	9.27322	0.947012	0.99986	13.2156	0.95074	0.99985	12.7725	0.940463	0.9998
Dehalobacter restrictus strain PER-K23	H2-PCE routine (cDNA)	DreD1c	21.1118	0.841433	0.99999	11.5216	0.941623	0.99987	9.68089	0.950235	0.99982	13.5573	0.964572	0.99993	13.4041	0.962404	0.99993
Dehalobacter restrictus strain PER-K23	H2-PCE routine (cDNA)	DreD2c	21.3823	0.831992	0.99989	11.4606	0.950615	0.99984	9.67207	0.966596	0.99987	13.8047	0.973387	0.99993	13.0362	0.775454	0.99997
Dehalobacter restrictus strain PER-K23	H2-PCE routine (cDNA)	DreD2c	21.442	0.790649	0.99998	11.2589	0.908004	0.99998	9.67836	0.904552	0.99989	13.5488	0.95978	0.9999	-	-	-
Dehalobacter restrictus strain PER-K23	H2-PCE routine (DNA)	DreB1d	21.7989	0.790106	0.99997	-	-	-	-	-	-	16.5701	0.872255	0.99989	17.4974	0.970533	0.99996
Dehalobacter restrictus strain PER-K23	H2-PCE routine (DNA)	DreB1d	21.6704	0.795108	0.99992	19.8872	0.917635	0.99981	19.6782	0.921602	0.99989	18.0023	0.966413	0.9999	17.3436	0.983357	0.99999
Dehalobacter restrictus strain PER-K23	H2-PCE routine (DNA)	DreB2d	21.6761	0.802152	0.99998	20.0173	0.909553	0.99988	19.7774	0.940813	0.99964	17.8609	0.972831	0.99993	17.3625	0.959331	0.99995
Dehalobacter restrictus strain PER-K23	H2-PCE routine (DNA)	DreB2d	21.9759	0.792831	0.99992	19.7052	0.89134	0.99999	19.6929	0.948647	0.99976	17.8698	0.969869	0.99992	17.4456	0.955738	0.99994
Dehalobacter restrictus strain PER-K23	H2-PCE routine (DNA)	DreD1d	22.3492	0.774202	0.99994	19.7827	0.891988	0.99983	19.8123	0.940386	0.99964	18.1939	0.985386	0.99998	17.7027	0.945037	0.99987
Dehalobacter restrictus strain PER-K23	H2-PCE routine (DNA)	DreD1d	22.447	0.778773	0.99993	19.8	0.839711	0.99999	19.6828	0.90413	0.99991	18.2858	0.979769	0.99998	17.7436	0.948168	0.99993
Dehalobacter restrictus strain PER-K23	H2-PCE routine (DNA)	DreD2d	22.6028	0.7893	0.99993	19.8658	0.904261	0.99996	19.9197	0.944286	0.99974	18.2284	0.983957	0.99996	17.8239	0.938641	0.99995
Dehalobacter restrictus strain PER-K23	H2-PCE routine (DNA)	DreD2d	22.5858	0.791823	0.99982	20.0168	0.945785	0.99981	19.8731	0.955685	0.99976	18.3631	0.969003	0.99995	17.7263	0.983494	0.99995
Desulfitobacterium hafniense strain TCE1	pyruvate (control) (cDNA)	TCE1_Pyr1	26.46	0.8553	0.99996	17.3745	0.963555	0.99983	16.4218	0.935767	0.99978	19.2083	0.898898	0.99997	17.9054	0.956816	0.99997
Desulfitobacterium hafniense strain TCE1	pyruvate (control) (cDNA)	TCE1_Pyr1	26.585	0.868701	0.99991	17.1401	0.959902	0.99992	16.3089	0.902854	0.99991	19.1083	0.902184	0.99999	18.0143	0.971188	0.99993
Desulfitobacterium hafniense strain TCE1	pyruvate (control) (cDNA)	TCE1_Pyr1	26.5979	0.902178	0.99983	17.261	0.943983	0.99987	16.6256	0.910139	0.99982	19.0597	0.922021	0.99997	17.9886	0.955188	0.99986
Desulfitobacterium hafniense strain TCE1	pyruvate (control) (cDNA)	TCE1_Pyr2	20.6097	0.872008	0.99985	11.3794	0.91138	0.99996	11.0986	0.958376	0.99974	12.3053	0.877304	0.99998	11.8295	0.981743	0.99993
Desulfitobacterium hafniense strain TCE1	pyruvate (control) (cDNA)	TCE1_Pyr2	20.489	0.860673	0.99987	11.4654	0.929719	0.99995	11.1694	0.979615	0.99992	12.3479	0.898761	1	11.9015	0.967107	0.99998
Desulfitobacterium hafniense strain TCE1	pyruvate (control) (cDNA)	TCE1_Pyr2	20.2697	0.866207	0.99993	11.5291	0.942352	0.99992	11.2258	0.96946	0.99987	12.2824	0.919778	0.99994	11.8541	0.932967	0.99995
Desulfitobacterium hafniense strain TCE1	pyruvate (control) (cDNA)	TCE1_Pyr3	24.1393	0.856595	0.99998	14.7808	0.944059	0.99992	14.0036	0.94088	0.99977	16.4796	0.892742	0.99999	15.3439	0.97284	0.99996
Desulfitobacterium hafniense strain TCE1	pyruvate (control) (cDNA)	TCE1_Pyr3	24.5008	0.829147	0.99997	14.8932	0.958836	0.9999	13.7939	0.936073	0.99959	16.436	0.883936	0.99999	15.3924	0.940463	0.99996
Desulfitobacterium hafniense strain TCE1	pyruvate (control) (cDNA)	TCE1_Pyr3	24.1543	0.850906	0.99998	14.7057	0.947586	0.99999	14.0176	0.936949	0.99963	16.3784	0.927294	0.99999	15.3822	0.924483	0.99991
Desulfitobacterium hafniense strain TCE1	pyruvate (control) (cDNA)	TCE1_Pyr4	20.6593	0.834956	0.99998	11.5676	0.964432	0.99992	10.7369	0.943376	0.99957	12.1686	0.881501	0.99995	11.5462	0.889805	0.99984
Desulfitobacterium hafniense strain TCE1	pyruvate (control) (cDNA)	TCE1_Pyr4	20.632	0.860331	0.99994	11.506	0.954777	0.99997	11.1221	0.98068	0.9999	12.1622	0.895512	0.99996	11.768	0.940866	0.99998
Desulfitobacterium hafniense strain TCE1	pyruvate (control) (cDNA)	TCE1_Pyr4	20.8937	0.829656	0.99998	11.5236	0.966415	0.99995	10.8224	0.910002	0.99951	12.377	0.94677	0.99997	11.6415	0.935111	0.99995
Desulfitobacterium hafniense strain TCE1	PCE spike (cDNA)	TCE1_Pyr5	23.8165	0.855754	0.99992	14.4127	0.958617	0.99993	13.4641	0.893481	0.99979	15.9216	0.92667	0.99992	14.6907	0.939163	0.99989
Desulfitobacterium hafniense strain TCE1	PCE spike (cDNA)	TCE1_Pyr5	23.7557	0.840944	0.99999	14.552	0.947705	0.9999	13.4636	0.937505	0.99976	15.8976	0.925914	0.99994	15.0529	0.934157	0.99999
Desulfitobacterium hafniense strain TCE1	PCE spike (cDNA)	TCE1_Pyr5	23.8599	0.847953	0.99999	14.4101	0.950562	0.99995	13.7385	0.927355	0.99964	15.7569	0.904797	0.99999	14.9971	0.926874	0.99998
Desulfitobacterium hafniense strain TCE1	PCE spike (cDNA)	TCE1_Pyr6	22.0362	0.819945	0.99999	12.6293	0.899498	0.99998	12.2481	0.934535	0.9998	13.2732	0.849612	0.99997	12.8774	0.946525	0.99986
Desulfitobacterium hafniense strain TCE1	PCE spike (cDNA)	TCE1_Pyr6	21.833	0.838784	0.99999	12.58	0.958374	0.99996	12.1179	0.971486	0.99987	13.462	0.96735	0.99987	12.5466	0.938704	0.99986
Desulfitobacterium hafniense strain TCE1	PCE spike (cDNA)	TCE1_Pyr6	22.0198	0.821061	1	12.4293	0.96777	0.9999	12.1259	0.925475	0.99983	13.3819	0.952857	0.99994	12.5252	0.911799	0.99992
Desulfitobacterium hafniense strain TCE1	PCE spike (cDNA)	TCE1_Pyr7	25.9626	0.869987	0.99986	16.8415	0.951374	0.99992	16.116	0.947883	0.9999	17.9511	0.888817	0.99997	17.1556	0.937117	0.99995
Desulfitobacterium hafniense strain TCE1	PCE spike (cDNA)	TCE1_Pyr7	26.1107	0.85016	0.99996	16.8399	0.955123	0.99987	16.025	0.887723	0.99987	17.7725	0.891478	0.99995	17.3142	0.940677	0.99991
Desulfitobacterium hafniense strain TCE1	PCE spike (cDNA)	TCE1_Pyr7	25.9519	0.857158	0.99997	16.7502	0.96735	0.99993	16.0807	0.949838	0.99989	18.0355	0.92787	0.99991	17.0857	0.981413	0.99993
Desulfitobacterium hafniense strain TCE1	PCE spike (cDNA)	TCE1_Pyr8	22.2756	0.834796	0.99999	12.5139	0.959296	0.99992	12.1492	0.963618	0.99985	13.4761	0.955273	0.99991	12.7906	0.972766	0.99993
Desulfitobacterium hafniense strain TCE1	PCE spike (cDNA)	TCE1_Pyr8	22.3858	0.84489	0.99995	12.6234	0.958708	0.99989	12.283	0.932785	0.99994	13.3603	0.954735	0.99991	13.0063	0.984288	0.99994
Desulfitobacterium hafniense strain TCE1	PCE spike (cDNA)	TCE1_Pyr8	22.5432	0.819387	0.99997	12.8336	0.955263	0.99993	12.1049	0.918872	0.99981	13.4301	0.900324	0.99996	13.0781	0.940387	0.99995
Desulfitobacterium hafniense strain TCE1	H2-PCE routine (cDNA)	TCE1_HP1	26.9108	0.862099	0.99994	15.0807	0.956881	0.99988	13.4082	0.888535	0.99985	16.5847	0.893415	0.99998	15.5828	0.955602	0.99997
Desulfitobacterium hafniense strain TCE1	H2-PCE routine (cDNA)	TCE1_HP1	26.7775	0.858599	0.99998	15.0274	0.94567	0.99997	13.5757	0.948213	0.99983	16.6482	0.908362	0.99995	15.5913	0.981232	0.99995
Desulfitobacterium hafniense strain TCE1	H2-PCE routine (cDNA)	TCE1_HP1	27.3242	0.849345	0.99996	15.0235	0.958495	0.99986	13.7487	0.947283	0.99976	16.8152	0.91838	0.99998	15.7282	0.955567	0.99997
Desulfitobacterium hafniense strain TCE1	H2-PCE routine (cDNA)	TCE1_HP2	24.1737	0.831727	0.99998	13.6124	0.934099	0.99991	12.7573	0.905492	0.99991	14.4544	0.942087	0.99994	14.0979	0.963565	0.99995
Desulfitobacterium hafniense strain TCE1	H2-PCE routine (cDNA)	TCE1_HP2	24.0608	0.833983	0.99998	13.4687	0.942605	0.99992	12.5504	0.779762	0.99946	14.4132	0.943698	0.99994	14.0528	0.943075	0.9999
Desulfitobacterium hafniense strain TCE1	H2-PCE routine (cDNA)	TCE1_HP2	24.338	0.840115	0.99999	13.6326	0.956119	0.99993	12.6829	0.89848	0.99977	14.4197	0.936326	0.99995	14.0672	0.966618	0.99996
Desulfitobacterium hafniense strain TCE1	H2-PCE routine (cDNA)	TCE1_HP3	23.542	0.826454	0.99998	12.8199	0.947894	0.99996	12.0966	0.987291	0.99999	13.5329	0.945437	0.99988	13.2838	0.951051	0.99989
Desulfitobacterium hafniense strain TCE1	H2-PCE routine (cDNA)	TCE1_HP3	23.6621	0.816194	1	12.9545	0.922399	0.99998	11.9523	0.906279	0.99991	13.5729	0.912904	0.99994	13.3285	0.963316	0.99993
Desulfitobacterium hafniense strain TCE1	H2-PCE routine (cDNA)	TCE1_HP3	23.4995	0.828174	1	12.9356	0.955453	0.99989	11.9813	0.976146	0.99989	13.783	0.979551	0.99993	13.2816	0.938048	0.99951
Desulfitobacterium hafniense strain TCE1	H2-PCE routine (cDNA)	TCE1_HP4	23.9293	0.832346	1	13.7984	0.964995	0.99995	12.3594	0.980719	0.99997	14.27	0.949519	0.99986	14.3758	0.965906	0.99993
Desulfitobacterium hafniense strain TCE1	H2-PCE routine (cDNA)	TCE1_HP4	24.2791	0.849763	0.99997	13.7331	0.9612	0.99996	12.3614	0.943641	0.99979	14.3005	0.946122	0.99987	14.2355	0.952616	0.99989
Desulfitobacterium hafniense strain TCE1	H2-PCE routine (cDNA)	TCE1_HP4	23.7739	0.798251	0.99998	13.8902	0.97287	0.9999	12.2433	0.941063	0.99966	14.2416	0.93831	0.99995	14.2146	0.965524	0.99988
Desulfitobacterium hafniense strain TCE1	Pyr-PCE routine (cDNA)	TCE1_PP1	25.4722	0.829284	0.99998	15.1219	0.97079	0.99993	13.6241	0.914449	0.99975	16.1255	0.938432	0.99998	16.0633	0.921282	0.99997
Desulfitobacterium hafniense strain TCE1	Pyr-PCE routine (cDNA)	TCE1_PP1	25.4076	0.836855	0.99999	15.1689	0.958421	0.99997	13.3348	0.884841	0.99984	16.0524	0.958161	0.99993	16.0281	0.975034	0.99993
Desulfitobacterium hafniense strain TCE1	Pyr-PCE routine (cDNA)	TCE1_PP1	25.6336	0.856412	0.99994	15.209	0.955646	0.99991	13.5501	0.899557	0.99924	16.1616	0.921803	0.99996	16.191	0.957297	0.99988
Desulfitobacterium hafniense strain TCE1	Pyr-PCE routine (cDNA)	TCE1_PP2	24.7439	0.831329	0.99997	14.7413	0.971208	0.9999	13.3872	0.852178	0.99986	15.2435	0.92189	0.99997	15.2215	0.949605	0.99994
Desulfitobacterium hafniense strain TCE1	Pyr-PCE routine (cDNA)	TCE1_PP2	24.5896	0.869721	0.99991	14.8826	0.92866	0.99999	13.325	0.949387	0.99962	15.2861	0.933192	0.99996	15.3097	0.965973	0.99983
Desulfitobacterium hafniense strain TCE1	Pyr-PCE routine (cDNA)	TCE1_PP2	24.4614	0.833886	0.99998	14.8832	0.926788	0.99998	13.4541	0.926866	0.99972	15.2919	0.937128	0.99986	15.1851	0.963343	0.99992
Desulfitobacterium hafniense strain TCE1	Pyr-PCE routine (cDNA)	TCE1_PP3	22.8948	0.839885	0.99999	13.6834	0.957014	0.99995	12.8323	0.950668	0.99975	14.0885	0.929591	0.99999	13.9781	0.963219	0.99992
Desulfitobacterium hafniense strain TCE1	Pyr-PCE routine (cDNA)	TCE1_PP3	22.9081	0.813821	0.99999	13.6989	0.955872	0.99993	12.8067	0.837419	0.99959	14.2495	0.91662	0.99999	13.7898	0.96475	0.99996
Desulfitobacterium hafniense strain TCE1	Pyr-PCE routine (cDNA)	TCE1_PP3	23.139	0.827962	0.99999	13.5908	0.94982	0.99994	12.9356	0.883421	0.99974	14.1601	0.939199	0.99991	13.9172	0.983318	0.99996
Desulfitobacterium hafniense strain TCE1	Pyr-PCE routine (cDNA)	TCE1_PP4	25.7189	0.846622	0.99993	15.6804	0.951201	0.99997	14.1945	0.913029	0.9996	16.2765	0.908886	0.99997	16.215	0.960036	0.9999
Desulfitobacterium hafniense strain TCE1	Pyr-PCE routine (cDNA)	TCE1_PP4	25.4167	0.838574	0.99997	15.6419	0.92317	0.99996	14.1407	0.890771	0.99984	16.3356	0.889095	1	16.1525	0.91965	0.99999
Desulfitobacterium hafniense strain TCE1	Pyr-PCE routine (cDNA)	TCE1_PP4	25.3074	0.818625	1	15.6555	0.94476	0.99999	13.9833	0.925621	0.99982	16.3771	0.919083	0.99998	16.2378	0.901414	0.99998
Supplementary Table 1C. Statistical analysis output
Strain	Gene	Analysis	Expression ratio	Std. error	95% C.I.	p value	Regulation
Dehalobacter restrictus strain PER-K23	pceA	cDNA vs. DNA	190.012	129,034 - 291,048	107,977 - 325,647	0.0305	Up
Dehalobacter restrictus strain PER-K23	pceB	cDNA vs. DNA	562.704	402,964 - 791,214	382,041 - 822,917	0.027	Up
Dehalobacter restrictus strain PER-K23	pceC	cDNA vs. DNA	15.0349	12,446 - 17,639	11,498 - 20,406	0.0155	Up
Dehalobacter restrictus strain PER-K23	pceT	cDNA vs. DNA	12.9456	11,588 - 15,281	9,688 - 15,986	0.0285	Up
Desulfitobacterium hafniense strain TCE1	pceA	PCE spike vs. pyruvate	1.09981	0,871 - 1,383	0,745 - 1,626	0.5185	No difference
Desulfitobacterium hafniense strain TCE1	pceB	PCE spike vs. pyruvate	1.08807	0,876 - 1,305	0,741 - 1,663	0.5665	No difference
Desulfitobacterium hafniense strain TCE1	pceC	PCE spike vs. pyruvate	1.2936	0,762 - 2,097	0,614 - 3,042	0.403	No difference
Desulfitobacterium hafniense strain TCE1	pceT	PCE spike vs. pyruvate	1.21147	0,855 - 1,595	0,669 - 2,207	0.3715	No difference
Desulfitobacterium hafniense strain TCE1	pceA	H2-PCE vs. pyruvate	2.18933	1,766 - 2,604	1,616 - 2,920	0.038	Up
Desulfitobacterium hafniense strain TCE1	pceB	H2-PCE vs. pyruvate	2.92217	2,413 - 3,709	2,233 - 4,007	0.017	Up
Desulfitobacterium hafniense strain TCE1	pceC	H2-PCE vs. pyruvate	3.18925	2,207 - 5,037	1,954 - 5,665	0.0335	Up
Desulfitobacterium hafniense strain TCE1	pceT	H2-PCE vs. pyruvate	2.18739	1,711 - 2,753	1,377 - 3,540	0.024	Up
Desulfitobacterium hafniense strain TCE1	pceA	Pyr-PCE vs pyruvate	1.33454	1,108 - 1,650	0,964 - 2,024	0.083	No difference
Desulfitobacterium hafniense strain TCE1	pceB	Pyr-PCE vs pyruvate	2.16495	1,332 - 3,262	0,989 - 4,318	0.0435	Up
Desulfitobacterium hafniense strain TCE1	pceC	Pyr-PCE vs pyruvate	2.03889	1,419 - 3,101	1,172 - 3,779	0.0225	Up
Desulfitobacterium hafniense strain TCE1	pceT	Pyr-PCE vs pyruvate	1.2702	0,958 - 1,711	0,877 - 1,871	0.124	No difference

## Sheet: Supp Table 2
Supplementary Table 2. PRM proteomic analysis
Supplementary Table 2A. Sample list
Sample number	Strain	Replicate	Sample type
1A	D. restrictus strain PER-K23	1	Cell-free extract (CFE)
1B	D. restrictus strain PER-K23	2	Cell-free extract (CFE)
2A	D. hafniense strain TCE1	1	Cell-free extract (CFE)
2B	D. hafniense strain TCE1	2	Cell-free extract (CFE)
3A	D. restrictus strain PER-K23	1	Soluble fraction (SF)
3B	D. restrictus strain PER-K23	2	Soluble fraction (SF)
4A	D. restrictus strain PER-K23	1	Membrane fraction (MF)
4B	D. restrictus strain PER-K23	2	Membrane fraction (MF)
5A	D. hafniense strain TCE1	1	Soluble fraction (SF)
5B	D. hafniense strain TCE1	2	Soluble fraction (SF)
6A	D. hafniense strain TCE1	1	Membrane fraction (MF)
6B	D. hafniense strain TCE1	2	Membrane fraction (MF)
Supplementary Table 2B. Raw data													Supplementary Table 2C. Data analysis (average and standard deviation)
Sample number	Replicate	PceA peptides			PceB peptide	PceC peptides		PceT peptides		ATP synthase peptides			Sample	Strain	Sample type	PceA		PceB		PceC		PceT		ATP synthase
		YLPWDLPK	TSPSVISSATVGK	LLGADLVGIAPYDER	LANHPAK	NVLGVISIEK	QGETPVFFER	DATVPVIR	EVSANLLGK	ELIIGDR	QVAGQLR					Mean (fmol)	StDev (fmol)	Mean (fmol)	StDev (fmol)	Mean (fmol)	StDev (fmol)	Mean (fmol)	StDev (fmol)	Mean (fmol)	StDev (fmol)
1A	1	14.86	1044	1747.84	644.92	44.54	19.94	222.4	314.72	177.9	217.56		1A	D. restrictus strain PER-K23	Cell-free extract (CFE)	1424.35	454.501	682.793	34.1005	32.2967	12.936	270.75	45.391	215.093	21.4384
1A	2	11.24	994.48	1781.44	692.4	41.9	21.16	260.22	265	228.36	230.48		1B	D. restrictus strain PER-K23	Cell-free extract (CFE)	1108.59	398.37	506.047	20.5877	24.4733	8.27661	213.207	36.9979	167.08	9.3782
1A	3	12.88	1008.12	1970.24	711.06	45.7	20.54	227.82	334.34	202.68	233.58		2A	D. hafniense strain TCE1	Cell-free extract (CFE)	807.52	352.602	304.107	16.27	16.2967	12.5106	37.74	12.1788	19.4233	13.9687
1B	1	10.34	704.04	1295.4	487.3	30.94	18.6	194.54	186.98	152.92	168.28		2B	D. hafniense strain TCE1	Cell-free extract (CFE)	674.38	259.488	259.413	18.0527	14.2767	13.737	34.3233	10.6112	12.7567	4.56171
1B	2	8.66	719.7	1537.98	528.08	36.08	17.78	284.1	221.44	162.2	175.2		3A	D. restrictus strain PER-K23	Soluble fraction (SF)	729.737	238.066	8.29333	2.32502	0.05	0.0603324	496.82	40.659	89.7967	9.88765
1B	3	8.62	848.2	1546.22	502.76	27.7	15.74	204.1	188.08	164.84	179.04		3B	D. restrictus strain PER-K23	Soluble fraction (SF)	620.933	209.631	4.01333	0.473849	0.0533333	0.037238	493.853	38.3823	82.4167	5.87403
2A	1	1205.22	3.44	462.66	297.14	27.02	4.64	42.04	18.04	8.5	36.66		4A	D. restrictus strain PER-K23	Membrane fraction (MF)	1454.61	184.977	829.527	141.128	24.27	7.49217	108.123	32.4196	197.533	33.3793
2A	2	1090.46	20.92	503.62	292.48	26.92	4.92	49.22	34.84	9.1	37.66		4B	D. restrictus strain PER-K23	Membrane fraction (MF)	1555.32	251.409	893.187	24.3077	24.92	7.18786	87.9167	38.7427	198.97	18.2861
2A	3	1084.52	0	498.64	322.7	29.14	5.14	44.56	2263.1	9.24	15.38		5A	D. hafniense strain TCE1	Soluble fraction (SF)	475.81	117.792	1.82	0.495177	0.296667	0.446393	450.313	66.1355	30.8367	14.6649
2B	1	950.9	26.7	468.38	275.52	19.36	4.7	33.28	40.42	8.6	18.04		5B	D. hafniense strain TCE1	Soluble fraction (SF)	357.28	101.819	2	0.0282843	0.15	0.185113	354.09	26.7192	29.61	14.2061
2B	2	899.4	758.1	510.1	239.9	15.2	3.82	32.84	47.88	9.94	17.82		6A	D. hafniense strain TCE1	Membrane fraction (MF)	1090.22	258.971	547.62	45.8252	30.7	8.26362	46.4467	3.10622	42.8567	14.8264
2B	3	865.2	60.58	352.3	262.82	38.86	3.72	35.56	15.96	7.94	14.2		6B	D. hafniense strain TCE1	Membrane fraction (MF)	1002.02	247.072	453.34	30.343	28.0733	8.90547	37.1167	4.40704	40.04	11.2406
3A	1	6.1	641.12	1025.38	10.94	0	0	542	473.92	105.8	94.06
3A	2	8.3	497.64	930.58	6.58	0.16	0.06	493.46	536.86	80.18	83.92
3A	3	5.68	443.78	839.92	7.36	0.06	0.02	501.6	433.08	81.24	93.58		Supplementary Table 2D. Data analysis (stoichiometric relationships)
3B	1	4.44	460.6	906.38	4.56	0.1	0.08	484.58	487.92	80.96	92.18
3B	2	4.04	439.9	794.1	3.72	0.06	0.02	453.04	515.46	75.48	84.3		Sample	Strain	Sample type	PceB/PceA	PceC/PceA	PceT/PceA
3B	3	3.94	415.84	708.78	3.76	0.06	0	558.6	463.52	77.78	83.8
4A	1	9.16	1201.3	1314.5	671.1	28.26	14.62	66.34	108.3	156.8	161.14		1A	D. restrictus strain PER-K23	Cell-free extract (CFE)	0.479371	0.0226746	0.190086
4A	2	10.02	1395	1622.46	941.8	29.12	18	83.84	124.26	194.9	241.1		1B	D. restrictus strain PER-K23	Cell-free extract (CFE)	0.456478	0.0220761	0.192322
4A	3	9.6	1510.9	1683.5	875.68	34.28	21.34	106.34	159.66	219.32	211.94		2A	D. hafniense strain TCE1	Cell-free extract (CFE)	0.376593	0.0201811	0.0467357
4B	1	11.68	1372.9	1854.18	920.6	32.22	19.04	62.28	116.78	233.1	200.7		2B	D. hafniense strain TCE1	Cell-free extract (CFE)	0.384669	0.0211701	0.0508961
4B	2	9.38	1344.26	1749.28	884.7	30.12	18.14	30.8	121.5	183.5	187.82		3A	D. restrictus strain PER-K23	Soluble fraction (SF)	0.0113648	6.85179e-05	0.680821
4B	3	10.36	1275.06	1736.22	874.26	31.98	18.02	71.44	124.7	187.36	201.34		3B	D. restrictus strain PER-K23	Soluble fraction (SF)	0.00646339	8.58922e-05	0.79534
5A	1	629.08	257.64	416.5	2.38	0.06	0.28	549.14	458.74	22.14	29.84		4A	D. restrictus strain PER-K23	Membrane fraction (MF)	0.570274	0.0166849	0.0743315
5A	2	573.42	190.6	340.4	1.64	0.04	1.18	454.22	363.9	18.46	57.04		4B	D. restrictus strain PER-K23	Membrane fraction (MF)	0.57428	0.0160225	0.0565265
5A	3	528.12	174.32	367.34	1.44	0	0.22	484	391.88	20.1	37.44		5A	D. hafniense strain TCE1	Soluble fraction (SF)	0.00382506	0.000623498	0.946414
5B	1	1.18	0	0.5	0.16	0.4	0.06	0	0.02	0.06	0		5B	D. hafniense strain TCE1	Soluble fraction (SF)	0.00559785	0.000419839	0.991071
5B	2	400.58	151.2	276.4	1.98	0	0.4	325.18	340.14	16.28	38.16		6A	D. hafniense strain TCE1	Membrane fraction (MF)	0.502302	0.0281595	0.042603
5B	3	480.9	147.12	271.24	2.02	0.02	0.18	385.34	365.7	18.9	45.1		6B	D. hafniense strain TCE1	Membrane fraction (MF)	0.452425	0.0280166	0.0370417
6A	1	1423.08	650.06	1002.68	582.5	38.12	23.64	45.86	50.26	31.22	61.36
6A	2	1367.76	619.02	840.78	564.64	37.36	23.22	42.06	45.56	29.14	46.88
6A	3	1095.36	649.24	811.66	495.72	39.18	22.68	45.1	49.84	29.9	58.64
6B	1	1289.28	527.24	900.22	485.58	38.68	21.36	37.14	45.16	28.6	56.92
6B	2	1214.62	395.74	768.2	425.34	35.9	19.74	33.46	37.66	31.82	45.46
6B	3	1142.38	441.3	697.44	449.1	33.54	19.22	36.44	32.84	31.12	46.32
In red: data discarded from analysis due to analytical discrepancies

## Sheet: Supp Table 3
Supplementary Table 3. Identification of RdhA, B, C and T proteins from Firmicuts OHRB by proteomic analyses.
#	Reference	RdhA	RdhB	RdhC	RdhT	Trypsin digestion method
1	(Prat et al., 2011)	yes	no	no	no	in-gel (2D SDS PAGE)
2	(Tang and Edwards, 2013)	yes	yes	nr	nr	in-gel (1D Blue Native PAGE)
3	(Rupakula et al., 2013)	yes	yes	yes	yes	in-ge (l1D SDS PAGE)
4	(Kruse et al., 2015)	yes	no	yes	yes	in-gel (1D SDS PAGE)
5	(Rupakula et al., 2015)	yes	yes	yes	yes	in-gel (1D SDS PAGE)
6	(Jugder et al., 2016)	yes	yes	yes	nr	in-solution (FASP)
7	(Alfán-Guzmán et al., 2017)	yes	no	no	no	in-gel (1D Native PAGE)
8	(Kleindienst et al., 2019)	yes	no	nr	nr	in-solution
9	(Low et al., 2019)	yes	no	nr	nr	in-solution
10	(Peng et al., 2020)	yes	no	no	nr	in-gel (1D SDS PAGE)
11	(Liu et al., 2020)	yes	no	no	nr	in-solution
12	(Chen et al., 2021)	yes	no	nr	nr	in-solution
13	This study	yes	yes	yes	yes	in-solution
Legend
nr	not relevant as no corresponding gene was reported
FASP	filter aided sample preparation (Wisniewski et al., 2009)
